# Supplementary material for: Five New Species of the Lichen-Forming Fungal Genus Peltula from China
Source: J Fungi (Basel). 2022 Jan 28;8(2):134. doi: 10.3390/jof8020134 (PMC8878757; doi:10.3390/jof8020134)
Supplement: Supplementary file 1 [file jof-08-00134-s001.zip]

Archive with 1 entries (1 files):
- jof-1538512-supplementary.pdf
